# Supplementary material for: Inhibition of the Exocyst Complex Attenuates the LRRK2 Pathological Effects
Source: Int J Mol Sci. 2023 Aug 10;24(16):12656. doi: 10.3390/ijms241612656 (PMC10454163; doi:10.3390/ijms241612656)
Supplement: Supplementary file 1 [file ijms-24-12656-s001.zip]

Archive with 1 entries (1 files):
- ijms-2470406-supplementary.pdf
